# Supplementary material for: The Arm Movement Detection (AMD) test: a fast robotic test of proprioceptive acuity in the arm
Source: J Neuroeng Rehabil. 2017 Jun 28;14:64. doi: 10.1186/s12984-017-0269-3 (PMC5490232; doi:10.1186/s12984-017-0269-3)
Supplement: Additional file 1: — Average AMDT thresholds and Z-scores; all data for all subjects. (XLSX 17 kb) [file 12984_2017_269_MOESM1_ESM.xlsx]

## Sheet: Data
Group	SubNum_General	PorNP	RepeatNum	Age	Gender	MnForceThresh	SDForceThresh	MNPosThesh	SDPosThesh	PAS
3	1	1	1	38	1	0.155645	0.101471	0.0520627	0.0187824	0.836987
3	1	1	2	38	1	0.136465	0.0848017	0.0511643	0.0450743	1.23043
3	1	1	3	38	1	0.156079	0.0676458	0.0593284	0.0293851	1.41728
6	1	2	1	38	1	0.119881	0.0725708	0.0577801	0.0278213	1.54617
3	2	1	1	47	2	0.302364	0.148007	0.117987	0.0455689	1.00422
3	2	1	2	47	2	0.199435	0.0852582	0.056654	0.0272093	0.883701
3	2	1	3	47	2	0.37819	0.0408638	0.062085	0.0179915	2.46183
6	2	2	1	47	2	0.322444	0.0670616	0.0533792	0.0144174	1.64223
3	3	1	1	28	2	0.118881	0.133821	0.113692	0.0555789	1.08107
3	4	1	1	28	1	0.162937	0.134701	0.124424	0.0697425	0.649467
3	4	1	2	28	1	0.120049	0.0754065	0.100186	0.0847463	1.49899
3	4	1	3	28	1	0.110923	0.0922952	0.0535792	0.0336266	1.33618
6	4	2	1	28	1	0.137264	0.128496	0.034309	0.0155841	0.873192
3	5	1	1	61	1	0.0677664	0.108906	0.326265	0.249586	1.61973
3	6	1	1	61	2	0.247786	0.065705	0.149488	0.0607778	1.32112
3	7	1	1	83	2	0.356177	0.0675793	0.227207	0.0990756	1.87752
3	8	1	1	40	2	0.169632	0.0899191	0.0698029	0.0375528	0.920041
3	8	1	2	42	2	0.217017	0.0767368	0.14294	0.104977	1.04613
3	8	1	3	42	2	0.236564	0.131643	0.21199	0.233858	0.241904
6	8	2	1	42	2	0.281853	0.0942793	0.0707276	0.0365505	0.909069
3	9	1	1	20	2	0.114886	0.0944939	0.25963	0.478596	1.27571
3	10	1	1	18	1	0.113121	0.127614	0.0685456	0.0497222	1.12
3	10	1	2	18	1	0.182584	0.184212	0.0767117	0.0301975	1.40908
3	10	1	3	18	1	0.270298	0.102602	0.101887	0.043247	0.6937
6	10	2	1	18	1	0.166167	0.154014	0.106515	0.0474209	0.884126
3	11	1	1	21	1	0.156578	0.0783153	0.135719	0.0685467	1.21009
3	11	1	2	21	1	0.157579	0.0587521	0.0988694	0.0649721	1.58829
3	11	1	3	21	1	0.156811	0.0940336	0.172459	0.142796	0.93578
6	11	2	1	21	1	0.157044	0.121589	0.0646542	0.0291794	0.662964
3	12	1	1	86	1	0.370397	0.16698	0.216174	0.0889323	1.82603
3	13	1	1	31	1	0.121579	0.123577	0.108346	0.0833863	1.02881
3	14	1	1	63	1	0.219747	0.209931	0.0755401	0.0594069	1.92577
3	15	1	1	60	2	0.190343	0.18474	0.108329	0.0398733	1.40007
3	16	1	1	29	1	0.342259	0.172648	0.165791	0.183603	1.66653
6	16	2	1	29	1	0.404997	0.0953455	0.145426	0.102751	2.0084
3	17	1	1	18	1	0.198735	0.222011	0.0712011	0.0721982	2.20718
6	17	2	1	18	1	0.275691	0.0517296	0.0601269	0.0193935	1.70067
3	18	1	1	76	2	0.366834	0.177912	0.273432	0.280013	1.93722
6	18	2	1	76	2	0.457143	0.0787752	0.131291	0.0641708	2.6435
3	19	1	1	70	2	0.305993	0.083629	0.156546	0.14454	1.25375
6	19	2	1	70	2	0.379322	0.087352	0.0897731	0.0446659	1.82939
3	20	1	1	87	1	0.273726	0.125207	0.115855	0.0800278	0.548369
6	20	2	1	87	1	0.261839	0.102826	0.202016	0.463361	0.628151
3	21	1	1	36	2	0.115886	0.0743848	0.0865448	0.0620066	1.54547
3	21	1	2	36	2	0.168831	0.0561064	0.0964967	0.0807694	1.59924
3	21	1	3	36	2	0.0928744	0.0985926	0.106782	0.123078	1.43869
6	21	2	1	36	2	0.147021	0.0916029	0.0692237	0.0678569	1.04646
3	22	1	1	41	2	0.231171	0.0887002	0.112123	0.0749709	0.785729
6	22	2	1	41	2	0.244158	0.138099	0.247258	0.405554	0.4033
3	23	1	1	55	2	0.361906	0.0901135	0.128212	0.0780519	1.64052
6	23	2	1	55	2	0.299667	0.111921	0.103984	0.0659489	0.856488
3	24	1	1	49	2	0.31815	0.136128	0.0643258	0.0534465	1.0454
6	24	2	1	49	2	0.231103	0.0835344	0.0916217	0.0606478	0.89995
3	25	1	1	21	2	0.138762	0.0845214	0.0676763	0.0317209	1.2181
3	25	1	2	21	2	0.162938	0.0758275	0.0715743	0.0471493	1.22313
6	25	2	1	21	2	0.154114	0.062299	0.082559	0.029771	1.53245
2	101	1	1	57	2	0.490776	0.215967	0.171033	0.088864	3.47274
2	107	1	1	61	2	1.29866	0.439018	0.743611	0.51091	13.196
1	102	1	1	59	2	0.507693	0.0491399	0.124859	0.0885331	3.40351
1	104	1	1	51	2	0.454679	0.113094	0.22609	0.0932788	2.43289
2	108	1	1	61	2	0.481752	0.391326	0.152902	0.154872	6.55485
2	106	1	1	63	1	0.95468	0.426431	0.63234	0.389704	10.1687
1	102	1	1	64	1	0.283982	0.0735187	0.0880745	0.0238805	1.2942
2	105	1	1	61	2	0.745454	0.0642596	0.333691	0.113444	5.59245
1	110	1	1	62	2	0.464668	0.126787	0.513294	0.563991	2.52605
1	111	1	1	69	1	0.425075	0.0617887	0.109278	0.0702173	2.52468
2	112	1	1	34	2	0.850916	0.211227	0.346512	0.306815	6.8124
2	113	1	1	63	1	0.330804	0.110246	0.0527939	0.0182016	1.17675
1	114	1	1	64	2	0.348085	0.178201	0.542667	0.791234	1.79416
1	115	1	1	70	1	0.424308	0.0839284	0.111986	0.045193	2.28527

## Sheet: Code for Categorical variables
Group	1=HSS+P; more affected arm	2=HSS-P; more affected arm	3=Neurologically Intact Control; preferred arm	6=Neurologically Intact Control; non-preferred arm
SubNum_General	NIC participant numbers are <100	HSS participant numbers are >100 and match the values in Table 1
PorNP	1=Preferred Arm for NIC participants and More Affected arm for HSS participants	2=Non preferred arm for NIC participants
RepeatNum	this is the attempt number	All HSS particpants have a repeat number of 1 because they completed the test one time	NIC particpants could have a 1, 2, or 3 with the prefrred arm and a 1 with the non-preferred arm
Age	Age on the test date
Gender	1=Female	2=Male
MnForceThresh	The mean force of the robot arm endpoint at threshold choice for ten trials
SDForceThresh	The standard deviation of the force of the robot arm endpoint at threshold choice for ten trials
MNPosThesh	The mean motion of the endpoint of the robot arm for the last 910ms of each trial
SDPosThesh	The standard deviationo of the motion of the endpoint of the robot arm for the last 910ms of each trial
PAS	Proprioceptive Acuity Score - see methods for computation
